# Supplementary material for: Desmoplastic histological subtype of ameloblastoma in 16 dogs
Source: Front Vet Sci. 2024 Apr 4;11:1362237. doi: 10.3389/fvets.2024.1362237 (PMC11024383; doi:10.3389/fvets.2024.1362237)
Supplement: Supplementary file 1 [file Table_1.XLSX]

## Sheet: Sheet1
Table S1: Antibodies and Protocol used for Immunohistochemistry
Antibody	Type	Product number	Dilution	Source	Antigen retrieval	Secondary antibody	Positive control
Pankeratin (MNF 116)	mouse monoclonal	MA1-26237	01:50:00	Invitrogen, Carlsbad, CA, USA	Tris-based buffer, ULTRA CC1 (Roche product #950-224), 95°C, 64 minutes	ultraView Universal DAB detection kit (Roche product #760-500), predilulted	Skin
Pankeratin (AE1/AE3/PCK26)	mouse monoclonal	760-2595	none	Roche Diagnostics, Mannheim, Germany	Tris-based buffer, Protease 1 (Roche product #760-2018), room temp, 4 minutes	ultraView Universal DAB detection kit (Roche product #760-500), predilulted	Skin
Vimentin (V9)	mouse monoclonal	790-2917	none	Roche Diagnostics, Mannheim, Germany	Tris-based buffer, ULTRA CC1 (Roche product #950-224), 95°C, 64 minutes	ultraView Universal DAB detection kit (Roche product #760-500), predilulted	Skin
All used BenchMark ULTRA Advanced Staining System (Roche Diagnostics, Mannheim, Germany) and hematoxylin counterstain
